# Supplementary material for: A Synchrony-Dependent Influence of Sounds on Activity in Visual Cortex Measured Using Functional Near-Infrared Spectroscopy (fNIRS)
Source: PLoS One. 2015 Mar 31;10(3):e0122862. doi: 10.1371/journal.pone.0122862 (PMC4380402; doi:10.1371/journal.pone.0122862)
Supplement: S1 Dataset — (XLSX) [file pone.0122862.s002.xlsx]

## Sheet: A-ONLY
Participant No.	fNIRS GLM beta weights																																														Behavioral data
	HbO																							HbR
	Ch#1	Ch#2	Ch#3	Ch#4	Ch#5	Ch#6	Ch#7	Ch#8	Ch#9	Ch#10	Ch#11	Ch#12	Ch#13	Ch#14	Ch#15	Ch#16	Ch#17	Ch#18	Ch#19	Ch#20	Ch#21	Ch#22	ROI Average	Ch#1	Ch#2	Ch#3	Ch#4	Ch#5	Ch#6	Ch#7	Ch#8	Ch#9	Ch#10	Ch#11	Ch#12	Ch#13	Ch#14	Ch#15	Ch#16	Ch#17	Ch#18	Ch#19	Ch#20	Ch#21	Ch#22	ROI Average	Num Hits	Num Misses	Num False Alarms
1	0.0485185	-0.0110165	-0.087717	0.0382957	0.030461	0.045104	-0.0278962	-0.0248974	0.0759431	0.0410424	0.117033	-0.0606463	0.137845	0.0117663	-0.00332798	0.000228753	0.0585567	-0.0459911	-0.0192471	-0.0255249	-0.0391504	0.00347942	0.0388387	-0.0291111	0.0066099	0.0526302	-0.0229774	-0.0182766	-0.0270624	0.0167377	0.0149384	-0.0455659	-0.0246254	-0.0702195	0.0363878	-0.0827073	-0.00705978	0.00199679	-0.000137252	-0.035134	0.0275947	0.0115483	0.015315	0.0234902	-0.00208765	-0.0233032	20	0	0
2	-0.0340283	-0.00411127	-0.0185539	-0.0566525	-0.0183262	0.0101675	-0.0107073	0.00503233	-0.0280486	0.0165813	0.0132636	0.0187844	0.0120127	-0.013201	-0.00421765	-0.0199014	-0.032901	-0.00700353	0.00415026	-0.00637418	-0.0123238	-0.00827194	0.0048404	0.020417	0.00246676	0.0111324	0.0339915	0.0109957	-0.00610053	0.00642436	-0.0030194	0.0168292	-0.0099488	-0.00795816	-0.0112707	-0.00720759	0.00792062	0.00253059	0.0119408	0.0197406	0.00420212	-0.00249016	0.00382451	0.00739427	0.00496316	-0.00290424	18	1	0
3	0.0194843	-0.0118937	-0.0129366	-0.0237672	-0.0098472	0.0154233	-0.0223026	-0.0250896	-0.0142186	0.0822767	0.0825458	0.0415771	0.00109015	0.0747595	0.0553665	-0.0089396	0.00196788	0.0478834	0.0467222	-0.00255156	-0.00608251	0.0355594	0.0318947	-0.0116906	0.00713623	0.00776194	0.0142603	0.00590832	-0.00925399	0.0133816	0.0150537	0.00853118	-0.049366	-0.0495275	-0.0249462	-0.000654089	-0.0448557	-0.0332199	0.00536376	-0.00118073	-0.02873	-0.0280333	0.00153094	0.00364951	-0.0213357	-0.0191368	18	0	0
4	-0.10915	-0.127045	-0.00551593	-0.0670961	-0.0687968	-0.0281553	0.00284168	0.120844	-0.0885991	-0.0241606	0.293451	0.160744	0.123599	0.00681551	0.117327	0.041301	0.252575	-0.00285357	0.0597586	0.0327155	0.0099657	0.0935006	0.127028	0.0654902	0.0762272	0.00330956	0.0402576	0.0412781	0.0168932	-0.00170501	-0.0725062	0.0531594	0.0144964	-0.17607	-0.0964463	-0.0741596	-0.00408931	-0.0703962	-0.0247806	-0.151545	0.00171214	-0.0358551	-0.0196293	-0.00597942	-0.0561004	-0.0762168	17	2	0
5	-0.00566571	-0.0454337	-0.00226021	0.00146062	-0.00821469	-0.000635356	-0.0491559	0.0401487	-0.0295462	0.0155532	-0.0181298	0.0266854	0.0282788	-0.019681	0.00261811	-0.0377414	0.0305902	-0.075108	-0.0334919	-0.0575082	0.00898209	-0.0116909	0.0156387	0.00339942	0.0272602	0.00135613	-0.000876375	0.00492881	0.000381213	0.0294935	-0.0240892	0.0177277	-0.0093319	0.0108779	-0.0160113	-0.0169673	0.0118086	-0.00157087	0.0226449	-0.0183541	0.0450648	0.0200951	0.0345049	-0.00538926	0.00701454	-0.0093832	20	1	0
6	-0.118714	-0.00236532	-0.0148458	-0.053981	-0.0606756	0.0953797	0.0347771	0.0165603	-0.057198	0.0207068	0.226753	0.240922	0.0111207	-0.0474343	0.0582257	0.0390653	0.131328	0.0302778	-0.115596	-0.0355101	0.0266549	-0.0552924	0.100125	0.0712281	0.00141919	0.00890749	0.0323886	0.0364053	-0.0572278	-0.0208663	-0.00993621	0.0343188	-0.0124241	-0.136052	-0.144553	-0.00667244	0.0284606	-0.0349354	-0.0234392	-0.0787967	-0.0181667	0.0693579	0.0213061	-0.015993	0.0331754	-0.0600747	20	0	0
7	0.0798823	0.0849636	0.0577553	0.0876804	0.0189381	0.0905939	0.0714029	0.0483973	0.0557658	0.150348	0.0968171	0.0281805	0.0269304	0.0393276	0.049883	0.0296907	0.0581	0.0558376	0.00921561	-0.00646463	0.00768861	-0.00815811	0.0686562	-0.0479294	-0.0509781	-0.0346532	-0.0526083	-0.0113629	-0.0543563	-0.0428418	-0.0290384	-0.0334595	-0.0902087	-0.0580903	-0.0169083	-0.0161582	-0.0235966	-0.0299298	-0.0178144	-0.03486	-0.0335026	-0.00552936	0.00387878	-0.00461317	0.00489487	-0.0411937	20	1	2
8	-0.130767	-0.0372674	-0.0469013	-0.126627	-0.0890019	-0.00649299	-0.0388877	0.0281631	-0.0582171	0.0255358	0.0148151	0.0214205	-0.0187652	-0.0550541	0.00762596	-0.119883	-0.0408605	-0.0834105	-0.0857968	-0.0802004	-0.104708	-0.106815	0.00393022	0.0784601	0.0223604	0.0281408	0.0759762	0.0534012	0.0038958	0.0233326	-0.0168978	0.0349303	-0.0153215	-0.00888908	-0.0128523	0.0112591	0.0330325	-0.00457558	0.0719297	0.0245163	0.0500463	0.0514781	0.0481203	0.0628248	0.0640891	-0.00235813	17	2	1
9	-0.0216808	-0.0190359	-0.00840079	-0.15314	-0.0756863	0.0522786	-0.021511	0.118455	-0.0891802	0.127089	0.0577359	0.0864931	0.0912428	-	-	-0.0261953	-0.00188524	-0.0657908	-	-	-0.0803171	-0.0658723	0.0759156	0.0130085	0.0114216	0.00504047	0.091884	0.0454118	-0.0313672	0.0129066	-0.071073	0.0535081	-0.0762534	-0.0346416	-0.0518959	-0.0547457	-	-	0.0157172	0.00113114	0.0394745	-	-	0.0481902	0.0395234	-0.0455494	20	0	4
10	-	-	-0.0154287	-	-0.0350698	-0.0915602	-0.00399595	-	0.00557194	-0.101818	-0.071267	-0.0482079	-	-0.039952	-0.0345478	0.0427245	-0.105935	-	-0.0271027	-	-	-	-0.0755559	-	-	0.00925719	-	0.0210419	0.0549361	0.00239757	-	-0.00334317	0.0610907	0.0427602	0.0289248	-	0.0239712	0.0207287	-0.0256347	0.0635609	-	0.0162616	-	-	-	0.0453336	18	3	2
11	-0.0220578	-0.108232	-0.0617944	-0.0663833	-0.0606232	-0.037506	-0.0919417	-0.034609	-0.00819974	-0.0487838	-0.0712973	-0.0268478	0.0181922	-0.0172567	-0.0483586	-0.0676914	0.000641778	-0.0173846	-0.0718597	-0.0813514	-0.0925721	-0.0344113	-0.0310711	0.0132347	0.0649392	0.0370767	0.03983	0.0363739	0.0225036	0.055165	0.0207654	0.00491984	0.0292703	0.0427784	0.0161087	-0.0109153	0.010354	0.0290151	0.0406148	-0.000385067	0.0104308	0.0431158	0.0488108	0.0555433	0.0206468	0.0186426	15	1	29
12	0.00527247	0.0198768	0.0208117	-0.0247605	-0.000511183	0.0349568	0.0379292	0.0330674	-0.00439975	0.0361852	0.145512	0.0514425	0.0706788	0.0159921	0.0910828	0.0545235	0.107543	0.0537703	0.0216893	0.0698467	0.0311204	0.0982891	0.0713085	-0.00316348	-0.0119261	-0.012487	0.0148563	0.00030671	-0.0209741	-0.0227575	-0.0198404	0.00263985	-0.0217111	-0.0873071	-0.0308655	-0.0424073	-0.00959526	-0.0546497	-0.0327141	-0.0645256	-0.0322622	-0.0130136	-0.041908	-0.0186722	-0.0589735	-0.0427851	23	0	0
13	-0.281321	-0.057779	-0.172724	-0.203723	-0.185289	-0.113163	-0.148967	-0.166425	-0.0503463	-0.0989962	-0.13444	0.0459146	-0.0183607	-0.0440946	0.00963684	-0.0295146	0.0905903	0.0698123	-0.0399678	0.0547521	0.146729	-0.0197563	-0.0481553	0.168793	0.0346674	0.103634	0.122234	0.111173	0.0678981	0.0893799	0.0998548	0.0302078	0.0593977	0.0806637	-0.0275488	0.0110164	0.0264568	-0.0057821	0.0177087	-0.0543542	-0.0418874	0.0239807	-0.0328513	-0.0880373	0.0118538	0.0288932	13	7	1
14	-0.108209	-0.0291238	-0.0212863	-0.127308	-0.0652372	0.0507599	-0.048907	0.0357841	-0.0907423	0.0934586	0.0659321	0.0707284	0.0371207	0.0420858	0.037762	-0.0521308	0.0452555	0.00665513	0.0268002	-0.0236843	-0.0178714	-0.00795805	0.0546002	0.0649252	0.0174743	0.0127718	0.0763848	0.0391423	-0.0304559	0.0293442	-0.0214705	0.0544454	-0.0560752	-0.0395593	-0.0424371	-0.0222724	-0.0252515	-0.0226572	0.0312785	-0.0271533	-0.00399308	-0.0160801	0.0142106	0.0107228	0.00477483	-0.0327601	19	2	0
15	-0.0395821	-0.0333324	-0.0430474	-0.0297411	-0.0299742	0.0105807	-0.0239991	-0.0628157	-0.0641098	0.0481481	0.0308947	-0.0955687	-0.0430578	-0.048251	0.151483	-0.0152158	0.0238806	-0.0652388	-0.0302952	0.0317947	-0.0315225	-0.0446171	0.00794314	0.0237492	0.0199994	0.0258285	0.0178446	0.0179845	-0.00634844	0.0143995	0.0376894	0.0384659	-0.0288889	-0.0185368	0.0573412	0.0258347	0.0289506	-0.0908898	0.00912948	-0.0143284	0.0391433	0.0181771	-0.0190768	0.0189135	0.0267703	-0.00476589	19	1	0
16	-0.0182953	-0.0338788	0.00841532	-0.00356126	-0.0165002	-0.0357946	0.00228861	0.00844647	0.00389844	-0.110131	-0.00377977	0.0844983	0.0125173	0.00460335	-0.0518589	-0.0361355	0.0595402	-0.00517677	0.0251745	0.0140872	0.0265636	0.029053	-0.00457022	0.0109772	0.0203273	-0.00504919	0.00213676	0.00990011	0.0214768	-0.00137317	-0.00506788	-0.00233906	0.0660784	0.00226786	-0.050699	-0.00751038	-0.00276201	0.0311154	0.0216813	-0.0357241	0.00310606	-0.0151047	-0.00845232	-0.0159382	-0.0174318	0.00274213	17	1	2
17	-0.0948007	-0.016272	-0.0490484	-0.14904	-0.056801	0.0162182	0.0209808	0.0232383	-0.10245	0.0402876	0.0860978	0.0894331	0.0226326	0.0108833	0.103245	0.0614204	0.128006	0.00274534	0.0788597	0.0509569	0.0173261	0.00370855	0.0636448	0.0568804	0.00976319	0.029429	0.0894241	0.0340806	-0.00973091	-0.0125885	-0.013943	0.0614698	-0.0241725	-0.0516587	-0.0536599	-0.0135795	-0.00652998	-0.0619471	-0.0368522	-0.0768034	-0.00164721	-0.0473158	-0.0305741	-0.0103957	-0.00222513	-0.0381869	20	0	0
18	-0.0115068	0.170689	0.0853439	-0.0726628	0.108058	0.156678	0.00817294	0.153158	0.0143784	0.165195	0.106711	0.166102	0.0937112	0.0663687	0.0395414	-0.107487	0.0594976	0.0760605	0.0768704	0.0247523	-0.0315887	-0.045231	0.117574	0.00690411	-0.102413	-0.0512064	0.0435977	-0.0648348	-0.0940065	-0.00490377	-0.0918949	-0.00862706	-0.099117	-0.0640266	-0.0996612	-0.0562267	-0.0398212	-0.0237248	0.0644921	-0.0356986	-0.0456363	-0.0461223	-0.0148514	0.0189532	0.0271386	-0.0705445	20	1	0
19	0.072083	0.0686494	-0.000278745	0.0540786	0.0511976	0.0731431	0.102424	0.134871	0.0354078	0.0705962	0.129176	0.0885337	0.0125313	0.0152256	0.0434164	0.0461784	0.011127	0.0169814	-0.0024003	0.0182408	-0.0276854	-0.00800614	0.0704244	-0.0432498	-0.0411896	0.000167247	-0.0324471	-0.0307186	-0.0438859	-0.0614544	-0.0809226	-0.0212447	-0.0423577	-0.0775058	-0.0531202	-0.00751877	-0.00913536	-0.0260498	-0.0277071	-0.00667621	-0.0101888	0.00144018	-0.0109445	0.0166113	0.00480368	-0.0422546	18	1	3
20	-	0.121702	-	-	-0.0133678	0.196572	0.0506541	-	-	0.296771	0.094872	-	-	0.1563	0.255815	-	-	-	0.43137	-0.0691655	-	-	0.211008	-	-0.0730211	-	-	0.00802066	-0.117943	-0.0303925	-	-	-0.178063	-0.0569232	-	-	-0.09378	-0.153489	-	-	-	-0.258822	0.0414993	-	-	-0.126605	19	0	0
21	0.00579754	0.0281975	0.00429589	0.00802601	-0.00821975	0.0419727	0.019821	0.0149956	-0.0137347	0.0517549	0.0829955	0.0350728	0.0155144	0.00908786	0.0137856	0.031175	-0.00646971	0.0157268	0.00209782	0.0205083	-0.0120646	-3.14437e-05	0.0312027	-0.00347852	-0.0169185	-0.00257754	-0.00481561	0.00493185	-0.0251836	-0.0118926	-0.00899737	0.00824084	-0.0310529	-0.0497973	-0.0210437	-0.00930866	-0.00545271	-0.00827138	-0.018705	0.00388183	-0.0094361	-0.00125869	-0.012305	0.00723876	1.88662e-05	-0.0187216	17	1	5
22	-	-0.080977	-0.18701	-0.267941	-	0.0177775	-0.0853295	-	-	-	-0.0175991	0.0698456	-	-	-0.001312	-0.0102498	-0.0630464	-	-0.0203069	-0.000921315	-0.0401014	-0.0319974	0.00113313	-	0.0485862	0.112206	0.160764	-	-0.0106665	0.0511977	-	-	-	0.0105594	-0.0419074	-	-	0.000787201	0.0061499	0.0378278	-	0.0121841	0.000552789	0.0240608	0.0191984	-0.000679879	18	1	4
23	-	-	-	-	-	-	-	-	-	0.0736024	-0.0505927	-0.0860861	-0.166648	0.0978434	0.243421	-	-	-0.12089	0.182251	0.0486539	-	-0.0261742	0.00273933	-	-	-	-	-	-	-	-	-	-0.0441614	0.0303556	0.0516517	0.0999886	-0.0587061	-0.146052	-	-	0.0725337	-0.10935	-0.0291923	-	0.0157045	-0.0016436	20	1	2
24	-0.025542	-0.0172858	-0.00613706	-0.128177	-0.00436395	0.0488931	0.020314	0.052792	-0.0439096	0.0615886	0.0710965	-0.0175312	0.0375888	-0.00701915	0.0316304	-0.0147383	0.0486112	-0.0289458	-0.0360496	-0.0538747	0.0174204	-0.0382269	0.0418337	0.0153252	0.0103715	0.00368223	0.0769064	0.00261837	-0.0293358	-0.0121884	-0.0316752	0.0263458	-0.0369532	-0.0426579	0.0105187	-0.0225533	0.00421149	-0.0189783	0.00884298	-0.0291667	0.0173675	0.0216298	0.0323248	-0.0104522	0.0229362	-0.0251002	20	1	0
[truncated: 2 more columns]

## Sheet: V-ONLY
Participant No.	fNIRS GLM beta weights																																														Behavioral data
	HbO																							HbR
	Ch#1	Ch#2	Ch#3	Ch#4	Ch#5	Ch#6	Ch#7	Ch#8	Ch#9	Ch#10	Ch#11	Ch#12	Ch#13	Ch#14	Ch#15	Ch#16	Ch#17	Ch#18	Ch#19	Ch#20	Ch#21	Ch#22	ROI Average	Ch#1	Ch#2	Ch#3	Ch#4	Ch#5	Ch#6	Ch#7	Ch#8	Ch#9	Ch#10	Ch#11	Ch#12	Ch#13	Ch#14	Ch#15	Ch#16	Ch#17	Ch#18	Ch#19	Ch#20	Ch#21	Ch#22	ROI Average	Num Hits	Num Misses	Num False Alarms
1	0.0490976	0.0780851	-0.00102228	0.137035	0.0118357	0.16956	0.156119	0.213744	0.108899	0.0481449	0.290051	0.162012	0.313165	0.0291815	-0.0276479	0.0909033	0.183911	0.0789049	-0.00711587	-0.0175687	0.00724681	0.00297081	0.169117	-0.0294586	-0.0468511	0.000613369	-0.0822211	-0.0071014	-0.101736	-0.0936713	-0.128246	-0.0653395	-0.0288869	-0.17403	-0.0972075	-0.187899	-0.0175089	0.0165888	-0.054542	-0.110346	-0.0473429	0.00426952	0.0105412	-0.00434809	-0.00178249	-0.10147	16	4	0
2	0.0160219	0.0196679	0.0205151	0.0203997	0.00557518	0.0834818	0.0427205	0.105956	0.00340269	0.0839094	0.115492	0.149539	0.0944447	-0.0108007	0.0361599	-0.000725638	0.0898469	0.0473217	0.00947227	-0.0064443	-0.000370873	-0.00802331	0.0948537	-0.00961314	-0.0118007	-0.0123091	-0.0122398	-0.00334511	-0.0500891	-0.0256323	-0.0635738	-0.00204162	-0.0503456	-0.069295	-0.0897233	-0.0566668	0.00648045	-0.021696	0.000435383	-0.0539082	-0.028393	-0.00568336	0.00386658	0.000222524	0.00481399	-0.0569122	16	2	1
3	0.0777542	0.0100106	0.00201753	0.0933182	0.0468824	0.187308	0.0500845	0.116173	0.0809399	0.316297	0.341503	0.255187	0.135735	0.169861	0.176111	0.0829609	0.0362434	0.142954	0.0228514	0.00987502	-0.0569451	-0.0203705	0.19557	-0.0466525	-0.00600634	-0.00121052	-0.0559909	-0.0281294	-0.112385	-0.0300507	-0.069704	-0.0485639	-0.189778	-0.204902	-0.153112	-0.081441	-0.101917	-0.105666	-0.0497765	-0.0217461	-0.0857724	-0.0137108	-0.00592501	0.0341671	0.0122223	-0.117342	17	2	2
4	-0.0333502	-0.0338031	0.0330775	-0.00104849	-0.0195105	0.0920089	0.0812934	0.380396	-0.0628237	0.0941816	0.503816	0.483166	0.272326	0.0593908	0.217851	0.161607	0.311926	0.120681	0.0876892	0.038442	0.0143949	0.0639498	0.294459	0.0200101	0.0202819	-0.0198465	0.000629091	0.0117063	-0.0552054	-0.048776	-0.228237	0.0376942	-0.056509	-0.30229	-0.2899	-0.163395	-0.0356345	-0.130711	-0.0969644	-0.187155	-0.0724088	-0.0526135	-0.0230652	-0.00863691	-0.0383699	-0.176675	16	3	1
5	0.15227	0.0125111	0.105802	0.11449	0.0753671	0.214408	0.0289396	0.232228	0.0345485	0.238842	0.14181	0.247796	0.173094	0.0971236	0.0919119	0.00482721	0.149193	0.00759342	0.0334758	-0.028296	-0.0143511	-0.018581	0.18616	-0.0913622	-0.00750666	-0.0634814	-0.068694	-0.0452202	-0.128645	-0.0173638	-0.139337	-0.0207291	-0.143305	-0.0850859	-0.148677	-0.103857	-0.0582742	-0.0551471	-0.00289633	-0.0895158	-0.00455605	-0.0200855	0.0169776	0.00861068	0.0111486	-0.111696	20	0	1
6	-0.0907408	0.0489892	-0.0282856	-0.0733974	-0.00864989	0.200612	0.0502743	0.101304	-0.0568108	0.133664	0.440529	0.424141	0.0784492	0.00702627	0.17741	0.0439184	0.277943	0.155784	0.017253	0.00690594	0.0639086	0.133934	0.229256	0.0544445	-0.0293935	0.0169713	0.0440385	0.00518994	-0.120367	-0.0301646	-0.0607823	0.0340865	-0.0801981	-0.264317	-0.254484	-0.0470695	-0.00421576	-0.106446	-0.026351	-0.166766	-0.0934701	-0.0103518	-0.00414356	-0.0383451	-0.0803606	-0.137554	16	2	0
7	0.0751724	0.121934	0.0908518	0.15798	0.0451491	0.154588	0.0848101	0.204002	0.057201	0.224263	0.218039	0.112677	0.116688	0.0103271	0.0793031	0.0270208	0.0799382	0.0378996	0.0381658	0.041562	0.0300889	0.0220951	0.148687	-0.0451035	-0.0731603	-0.0545111	-0.0947882	-0.0270894	-0.092753	-0.0508861	-0.122401	-0.0343206	-0.134558	-0.130823	-0.0676062	-0.0700126	-0.00619626	-0.0475819	-0.0162125	-0.0479629	-0.0227398	-0.0228995	-0.0249372	-0.0180533	-0.0132571	-0.0892123	19	1	2
8	-0.0739372	0.0343926	0.0302623	-0.0094899	-0.043929	0.106081	0.025424	0.205111	-0.0530999	0.251357	0.247379	0.408498	0.0620906	0.0330863	0.124746	-0.00802854	0.0304747	-0.0358003	-0.0328137	-0.069578	-0.069162	-0.0732999	0.179467	0.0443623	-0.0206355	-0.0181574	0.00569394	0.0263574	-0.0636487	-0.0152544	-0.123066	0.0318599	-0.150814	-0.148427	-0.245099	-0.0372543	-0.0198518	-0.0748476	0.00481712	-0.0182848	0.0214802	0.0196882	0.0417468	0.0414972	0.0439799	-0.10768	20	1	2
9	0.0511454	-0.0108367	-0.00606209	-0.0306842	0.100992	0.052859	0.0283752	0.155265	0.0607046	0.0964671	0.179067	0.118506	0.0599455	-	-	-0.0170854	0.0278441	0.0564977	-	-	-0.0402462	-0.108691	0.0985649	-0.0306873	0.00650201	0.00363725	0.0184105	-0.0605954	-0.0317154	-0.0170251	-0.0931589	-0.0364227	-0.0578803	-0.10744	-0.0711039	-0.0359673	-	-	0.0102513	-0.0167065	-0.0338986	-	-	0.0241477	0.0652145	-0.0591389	22	0	3
10	-	-	0.00841474	-	-0.0507843	-0.071776	-0.0520964	-	-0.00976685	0.00147797	-0.103703	-0.0425538	-	-0.063633	0.0632683	-0.0572118	-0.0460719	-	0.0485233	-	-	-	-0.0332265	-	-	-0.00504884	-	0.0304706	0.0430656	0.0312578	-	0.00586011	-0.000886782	0.062222	0.0255323	-	0.0381798	-0.037961	0.0343271	0.0276431	-	-0.029114	-	-	-	0.0199359	14	4	6
11	-0.0470129	-0.0989882	-0.0555329	-0.0779373	-0.0150586	0.00191465	-0.0601908	0.00167753	-0.00904362	-0.05617	-0.0613149	0.0829996	0.00618653	-0.0507632	-0.042835	-0.0874653	-0.0145296	-0.0997306	-0.129564	-0.141423	-0.173081	-0.148121	-0.0102589	0.0282077	0.0593929	0.0333198	0.0467624	0.00903515	-0.00114879	0.0361145	-0.00100652	0.00542617	0.033702	0.0367889	-0.0497998	-0.00371192	0.0304579	0.025701	0.0524792	0.00871773	0.0598383	0.0777382	0.0848538	0.103849	0.0888723	0.00615533	20	0	7
12	0.0220508	0.0617808	0.039639	0.0279432	0.026848	0.0641344	0.120453	0.145256	0.0644279	0.020477	0.285446	0.190305	0.145831	0.0395166	0.011305	0.0976116	0.131448	0.062258	0.0443359	0.0361372	0.0470765	0.0827423	0.124275	-0.0132305	-0.0370685	-0.0237834	-0.0167659	-0.0161088	-0.0384806	-0.0722718	-0.0871535	-0.0386567	-0.0122862	-0.171267	-0.114183	-0.0874988	-0.02371	-0.00678298	-0.058567	-0.0788687	-0.0373548	-0.0266015	-0.0216823	-0.0282459	-0.0496454	-0.0745651	14	3	0
13	0.162889	0.0160961	0.12129	0.108767	0.0921172	0.175621	0.0630502	0.217338	0.0641616	0.188871	0.0963422	0.203082	0.129393	0.0072624	0.036806	0.129631	0.116289	-0.0330271	-0.018011	-0.0192489	0.0079897	-0.0155522	0.145468	-0.0977333	-0.00965768	-0.0727742	-0.06526	-0.0552703	-0.105373	-0.0378301	-0.130403	-0.0384969	-0.113323	-0.0578053	-0.121849	-0.0776357	-0.00435744	-0.0220836	-0.0777783	-0.0697734	0.0198163	0.0108066	0.0115493	-0.00479382	0.0093313	-0.0872807	17	4	0
14	-0.0515364	0.0642322	0.0743069	-0.0567688	-0.0761602	0.272415	0.0671572	0.21536	-0.0717667	0.288415	0.34316	0.331159	0.263989	0.132242	0.160439	0.0339201	0.135277	0.104364	0.0955502	0.0240474	0.0276644	0.0507144	0.251277	0.0309218	-0.0385393	-0.0445841	0.0340613	0.0456961	-0.163449	-0.0402943	-0.129216	0.04306	-0.173049	-0.205896	-0.198695	-0.158393	-0.0793452	-0.0962633	-0.020352	-0.0811662	-0.0626186	-0.0573301	-0.0144284	-0.0165987	-0.0304286	-0.150766	19	2	8
15	0.000426507	-0.0133969	-0.0284667	0.0262651	0.0187962	0.0107357	-0.0196204	0.0125754	0.0270833	0.125884	0.116636	0.070118	0.0547111	0.0208647	0.18455	-0.00799906	0.0914565	0.0134089	0.0188322	0.0316209	-0.00773982	-0.0107566	0.0833332	-0.000255904	0.00803815	0.01708	-0.0157591	-0.0112777	-0.00644144	0.0117723	-0.00754526	-0.01625	-0.0755302	-0.0699814	-0.0420708	-0.0328267	-0.0125188	-0.11073	0.00479944	-0.0548739	-0.00804534	-0.0112993	-0.0189725	0.00464389	0.00645396	-0.0499999	18	1	1
16	0.00801778	0.0356414	0.0259736	0.017702	0.0111415	0.0239961	0.0175637	0.045473	0.00993449	-0.040329	0.0209971	-0.00438974	0.0384042	-0.0211216	-0.034218	-0.0679402	0.0192679	0.00163256	-0.0336846	-0.00482352	0.0132494	0.00216017	0.00865019	-0.00481067	-0.0213849	-0.0155842	-0.0106212	-0.00668491	-0.0143976	-0.0105382	-0.0272838	-0.00596069	0.0241974	-0.0125982	0.00263384	-0.0230425	0.0126729	0.0205308	0.0407641	-0.0115607	-0.000979535	0.0202108	0.00289411	-0.00794961	-0.0012961	-0.00519012	18	1	4
17	-0.0872338	0.00131576	0.0168792	-0.0119286	0.021479	0.184306	0.0542401	0.345233	-0.0698546	0.285645	0.439005	0.33698	0.214103	0.227577	0.52633	0.311104	0.457266	0.121851	0.247753	0.177389	0.0785037	0.0773281	0.348609	0.0523403	-0.000789459	-0.0101275	0.00715715	-0.0128874	-0.110583	-0.0325441	-0.20714	0.0419128	-0.171387	-0.263403	-0.202188	-0.128462	-0.136546	-0.315798	-0.186662	-0.27436	-0.0731105	-0.148652	-0.106434	-0.0471022	-0.0463969	-0.209165	14	5	3
18	0.0753889	0.297488	0.181355	0.0145882	0.231355	0.339975	0.0692382	0.389898	0.122383	0.352691	0.201463	0.381624	0.225153	0.170888	0.251976	-0.0515786	0.153044	0.0875225	0.113819	0.0347114	-0.00261682	-0.0342319	0.286978	-0.0452333	-0.178493	-0.108813	-0.00875292	-0.138813	-0.203985	-0.0415429	-0.233939	-0.0734298	-0.211615	-0.120878	-0.228974	-0.135092	-0.102533	-0.151185	0.0309471	-0.0918263	-0.0525135	-0.0682917	-0.0208268	0.00157009	0.0205391	-0.172187	15	2	2
19	-0.0380282	0.0507435	-0.0225932	0.0208338	0.00228395	0.0974662	0.0448107	0.192296	0.00122024	-0.0286687	0.201691	0.0904395	0.0393049	0.0455905	0.0165625	0.0187854	-0.0282709	0.0136691	-0.0129534	0.00801586	-0.034976	0.0156795	0.0726026	0.0228169	-0.0304461	0.0135559	-0.0125003	-0.00137037	-0.0584797	-0.0268864	-0.115378	-0.000732143	0.0172012	-0.121015	-0.0542637	-0.0235829	-0.0273543	-0.00993751	-0.0112713	0.0169625	-0.00820146	0.00777203	-0.00480952	0.0209856	-0.0094077	-0.0435615	18	2	4
20	-	0.164768	-	-	0.0453557	0.285377	0.0881448	-	-	0.496293	0.195203	-	-	0.347107	0.411605	-	-	-	0.613265	-0.0266296	-	-	0.347119	-	-0.098861	-	-	-0.0272134	-0.171226	-0.0528869	-	-	-0.297776	-0.117122	-	-	-0.208264	-0.246963	-	-	-	-0.367959	0.0159778	-	-	-0.208271	20	0	3
21	-0.0147134	0.00884839	0.00459861	0.0235514	0.00178648	0.138693	0.0561201	0.13789	0.00681912	0.187355	0.34025	0.119167	0.0868923	0.026468	0.0571212	0.052193	0.0312638	0.0158859	0.0286162	0.00878286	-0.011784	-0.0372417	0.137329	0.00882807	-0.00530903	-0.00275916	-0.0141308	-0.00107189	-0.0832161	-0.033672	-0.0827342	-0.00409147	-0.112413	-0.20415	-0.0715004	-0.0521354	-0.0158808	-0.0342727	-0.0313158	-0.0187583	-0.00953152	-0.0171697	-0.00526971	0.00707041	0.022345	-0.0823975	16	2	16
22	-	-0.0199997	-0.0644937	-0.0881569	-	0.165581	0.0155769	-	-	-	0.139883	0.510701	-	-	0.14858	0.118456	0.13001	-	0.106698	0.06419	0.0346462	0.0112698	0.218951	-	0.0119998	0.0386962	0.0528941	-	-0.0993484	-0.00934616	-	-	-	-0.0839298	-0.306421	-	-	-0.0891477	-0.0710736	-0.0780061	-	-0.0640185	-0.038514	-0.0207877	-0.0067619	-0.131371	16	2	4
23	-	-	-	-	-	-	-	-	-	0.38895	0.0689997	0.14575	-0.0798827	0.626061	0.738318	-	-	0.0142825	0.372731	0.37686	-	0.160605	0.252427	-	-	-	-	-	-	-	-	-	-0.23337	-0.0413998	-0.0874501	0.0479296	-0.375637	-0.442991	-	-	-0.0085695	-0.223639	-0.226116	-	-0.0963632	-0.151456	17	1	16
24	-0.119734	-0.0519764	0.0139496	0.00590094	-0.0492487	0.0372435	0.0415052	0.0901098	0.0462373	0.0605409	0.0701704	-0.020107	0.114491	-0.0767281	-0.0251141	-0.0408722	-0.0495505	-0.0393095	-0.135129	-0.0861903	-0.0197811	-0.066018	0.034723	0.0718407	0.0311858	-0.00836977	-0.00354057	0.0295492	-0.0223461	-0.0249031	-0.0540659	-0.0277424	-0.0363245	-0.0421022	0.0120642	-0.0686946	0.0460369	0.0150685	0.0245233	0.0297303	0.0235857	0.0810771	0.0517142	0.0118687	0.0396108	-0.0208338	17	3	1
[truncated: 2 more columns]

## Sheet: AV-SYNC
Participant No.	fNIRS GLM beta weights																																														Behavioral data
	HbO																							HbR
	Ch#1	Ch#2	Ch#3	Ch#4	Ch#5	Ch#6	Ch#7	Ch#8	Ch#9	Ch#10	Ch#11	Ch#12	Ch#13	Ch#14	Ch#15	Ch#16	Ch#17	Ch#18	Ch#19	Ch#20	Ch#21	Ch#22	ROI Average	Ch#1	Ch#2	Ch#3	Ch#4	Ch#5	Ch#6	Ch#7	Ch#8	Ch#9	Ch#10	Ch#11	Ch#12	Ch#13	Ch#14	Ch#15	Ch#16	Ch#17	Ch#18	Ch#19	Ch#20	Ch#21	Ch#22	ROI Average	Num Hits	Num Misses	Num False Alarms
1	-0.0367971	-0.0654135	-0.0770084	0.0193333	0.00865935	0.069028	-0.0158244	0.0948497	0.0603752	0.0553709	0.225872	0.0309638	0.251902	0.0380561	0.0053344	0.0331518	0.158788	0.0757524	-0.00887994	-0.0470792	-0.0168433	0.00215288	0.111514	0.0220783	0.0392481	0.0462051	-0.0116	-0.00519561	-0.0414168	0.00949467	-0.0569098	-0.0362251	-0.0332225	-0.135523	-0.0185783	-0.151141	-0.0228337	-0.00320064	-0.0198911	-0.0952728	-0.0454515	0.00532797	0.0282475	0.010106	-0.00129173	-0.0669081	14	7	1
2	0.00845203	0.0328986	0.0164423	-0.0340824	-0.00608412	0.0783695	0.0524494	0.0859469	-0.0213165	0.0740377	0.0897077	0.114443	0.0864481	0.0109531	0.0165615	0.00373041	0.0430106	0.0501514	0.0289764	-0.000621112	0.00462974	0.00430568	0.0735657	-0.00507122	-0.0197392	-0.00986538	0.0204495	0.00365047	-0.0470217	-0.0314697	-0.0515681	0.0127899	-0.0444226	-0.0538246	-0.068666	-0.0518689	-0.00657187	-0.00993689	-0.00223825	-0.0258063	-0.0300908	-0.0173858	0.000372667	-0.00277784	-0.00258341	-0.0441394	17	3	1
3	-0.0111381	-0.0114816	-0.0152152	-0.00378476	0.0205988	0.13276	0.014446	0.0603204	0.0421592	0.313037	0.324433	0.234222	0.124363	0.179879	0.177758	0.0797589	0.0582642	0.156293	0.0344066	0.0161615	-0.0424267	-0.00201069	0.178145	0.00668286	0.00688899	0.00912913	0.00227085	-0.0123593	-0.0796561	-0.00866762	-0.0361922	-0.0252955	-0.187822	-0.19466	-0.140533	-0.0746179	-0.107927	-0.106655	-0.0478554	-0.0349585	-0.0937758	-0.020644	-0.0096969	0.025456	0.00120641	-0.106887	18	4	2
4	-0.0870742	-0.100309	0.000469539	-0.0704337	-0.0322923	0.0706874	0.0472446	0.335792	-0.0729978	0.0759312	0.441792	0.443671	0.277134	0.0800837	0.157671	0.0636582	0.214897	0.053995	0.0789565	0.0202569	0.0182398	0.0842636	0.252197	0.0522445	0.0601857	-0.000281723	0.0422602	0.0193754	-0.0424124	-0.0283468	-0.201475	0.0437987	-0.0455587	-0.265075	-0.266203	-0.16628	-0.0480502	-0.0946025	-0.0381949	-0.128938	-0.032397	-0.0473739	-0.0121541	-0.0109439	-0.0505581	-0.151318	18	2	0
5	0.0996081	0.0448159	0.108081	0.0696219	0.0568189	0.146954	0.0617267	0.181137	0.0285631	0.158662	0.120044	0.17494	0.132023	0.054517	0.0364012	-0.00177136	0.0877526	-0.0254211	0.00894871	-0.0394708	0.00972147	-0.00822355	0.129739	-0.0597649	-0.0268896	-0.0648484	-0.0417731	-0.0340913	-0.0881723	-0.037036	-0.108682	-0.0171378	-0.0951975	-0.0720267	-0.104964	-0.0792141	-0.0327102	-0.0218407	0.00106282	-0.0526516	0.0152527	-0.00536922	0.0236825	-0.00583288	0.00493413	-0.0778436	15	4	3
6	-0.121281	-0.0192393	-0.0661329	-0.0742951	-0.0242434	0.138162	-0.0125356	0.0757435	-0.0528163	0.125775	0.399233	0.406273	0.0666996	-0.0141281	0.118461	0.0254603	0.243135	0.0236299	-0.0615268	-0.028358	0.0360308	0.0431235	0.196685	0.0727688	0.0115436	0.0396797	0.0445771	0.014546	-0.0828975	0.00752138	-0.0454461	0.0316898	-0.0754652	-0.23954	-0.243764	-0.0400197	0.00847689	-0.0710768	-0.0152762	-0.145881	-0.0141779	0.0369161	0.0170148	-0.0216185	-0.0258741	-0.118011	16	4	2
7	0.0379105	0.0881356	0.0404481	0.151457	0.0174566	0.122742	0.0422382	0.189742	0.0488446	0.17511	0.184689	0.137419	0.125095	0.0176876	0.0648677	0.022833	0.0928774	0.0651869	-0.00525015	0.0256295	0.0130572	0.0183174	0.136568	-0.0227463	-0.0528814	-0.0242688	-0.0908741	-0.010474	-0.0736451	-0.0253429	-0.113845	-0.0293067	-0.105066	-0.110813	-0.0824517	-0.0750569	-0.0106126	-0.0389206	-0.0136998	-0.0557264	-0.0391121	0.00315009	-0.0153777	-0.00783432	-0.0109904	-0.0819407	21	2	3
8	-0.0737684	0.0372057	0.013945	0.00449214	-0.0273525	0.0815525	0.0234429	0.127949	-0.00638629	0.218565	0.218183	0.301979	0.0849729	0.00668125	0.122079	0.0237728	0.0650843	0.0291752	-0.0128093	-0.0104823	-0.0312874	-0.0182645	0.152546	0.044261	-0.0223234	-0.00836697	-0.00269528	0.0164115	-0.0489315	-0.0140657	-0.0767697	0.00383177	-0.131139	-0.13091	-0.181187	-0.0509837	-0.00400875	-0.0732472	-0.0142637	-0.0390506	-0.0175051	0.00768556	0.00628939	0.0187725	0.0109587	-0.0915274	18	3	2
9	0.0546024	-0.00945791	-0.00693984	0.113473	0.123592	0.111652	0.0138956	0.117933	0.141781	0.0790682	0.195971	0.0974106	-0.00278101	-	-	-0.0129473	-0.010996	0.0290161	-	-	-0.0249076	-0.120304	0.0840367	-0.0327614	0.00567475	0.0041639	-0.0680836	-0.0741553	-0.066991	-0.00833738	-0.0707595	-0.0850684	-0.0474409	-0.117583	-0.0584464	0.00166861	-	-	0.00776836	0.00659757	-0.0174097	-	-	0.0149445	0.0721825	-0.050422	20	1	3
10	-	-	-0.0360097	-	-0.182644	-0.132053	-0.0583358	-	-0.00694193	-0.0363478	-0.0321958	-0.1143	-	-0.0881454	0.0686063	-0.099194	-0.142788	-	0.0295516	-	-	-	-0.0648464	-	-	0.0216058	-	0.109586	0.0792319	0.0350015	-	0.00416516	0.0218087	0.0193175	0.0685801	-	0.0528873	-0.0411638	0.0595164	0.0856726	-	-0.0177309	-	-	-	0.0389078	12	3	8
11	-0.138447	-0.189422	-0.142704	-0.176208	-0.145239	-0.120594	-0.145844	-0.124387	-0.0712273	-0.146713	-0.127711	-0.0305635	-0.139982	-0.137251	-0.135469	-0.133434	-0.100831	-0.182097	-0.226831	-0.222504	-0.190225	-0.185583	-0.115781	0.0830684	0.113653	0.0856225	0.105725	0.0871436	0.0723561	0.0875063	0.0746322	0.0427364	0.0880279	0.0766268	0.0183381	0.0839893	0.0823505	0.0812817	0.0800606	0.0604987	0.109258	0.136099	0.133502	0.114135	0.11135	0.0694688	18	1	15
12	-0.00828949	0.0191063	-0.000557707	-0.0144939	0.00111177	0.0291595	0.0789651	0.112094	0.0273206	-0.0265684	0.311027	0.18367	0.14986	0.0485374	0.0137694	0.109449	0.151487	0.0606526	0.0157799	0.0438404	0.0412318	0.0768574	0.115562	0.0049737	-0.0114638	0.000334624	0.00869633	-0.000667062	-0.0174957	-0.0473791	-0.0672566	-0.0163924	0.015941	-0.186616	-0.110202	-0.0899159	-0.0291225	-0.00826166	-0.0656696	-0.0908924	-0.0363915	-0.00946796	-0.0263043	-0.0247391	-0.0461144	-0.0693374	19	1	3
13	0.0201977	0.0597758	0.0097994	-0.043745	-0.00195302	0.134605	0.0770729	0.0483154	0.0251045	0.186901	0.00869392	0.149774	0.102136	0.0508629	0.018709	-0.0281286	0.148066	0.09054	0.028307	0.0510806	0.11727	0.037453	0.09965	-0.0121186	-0.0358655	-0.00587964	0.026247	0.00117181	-0.0807628	-0.0462437	-0.0289892	-0.0150627	-0.112141	-0.00521635	-0.0898642	-0.0612819	-0.0305178	-0.0112254	0.0168772	-0.0888396	-0.054324	-0.0169842	-0.0306484	-0.0703621	-0.0224718	-0.05979	16	2	2
14	0.000963191	0.0426384	0.0477196	-0.0321797	-0.065124	0.242652	0.0434425	0.197957	-0.0657338	0.321238	0.330177	0.282124	0.266091	0.144861	0.197366	0.0118291	0.167353	0.0963421	0.0880689	0.0249855	0.0188073	0.0337294	0.25062	-0.000577915	-0.0255831	-0.0286318	0.0193078	0.0390744	-0.145591	-0.0260655	-0.118774	0.0394403	-0.192743	-0.198106	-0.169275	-0.159655	-0.0869165	-0.11842	-0.00709747	-0.100412	-0.0578052	-0.0528413	-0.0149913	-0.0112844	-0.0202376	-0.150372	22	0	4
15	-0.0796126	-0.0273706	-0.0414165	-0.0832267	-0.00705564	0.00131647	-0.0484075	0.00887719	-0.0371457	0.114325	0.0666447	0.0491554	0.0192536	0.010049	0.123296	-0.00708341	0.0484597	-0.0059068	-0.0284704	-0.00306718	-0.0237535	-0.0801416	0.053916	0.0477676	0.0164224	0.0248499	0.049936	0.00423338	-0.000789885	0.0290445	-0.00532631	0.0222874	-0.0685951	-0.0399868	-0.0294932	-0.0115522	-0.00602938	-0.0739777	0.00425004	-0.0290758	0.00354408	0.0170823	0.00184031	0.0142521	0.048085	-0.0323496	20	1	2
16	0.00631832	-0.0389802	-0.00950267	0.0199142	-0.00957983	-0.011857	-0.0141665	0.0250155	0.00899344	-0.0752638	0.00195169	0.00304876	0.031664	-0.0249292	-0.00580536	-0.036281	0.0127196	-0.00855228	-0.0433015	0.0135389	0.00920935	-0.00767687	-0.00231581	-0.00379099	0.0233881	0.0057016	-0.0119485	0.0057479	0.00711418	0.00849988	-0.0150093	-0.00539606	0.0451583	-0.00117101	-0.00182926	-0.0189984	0.0149575	0.00348321	0.0217686	-0.00763178	0.00513137	0.0259809	-0.00812337	-0.00552561	0.00460612	0.00138949	14	5	2
17	-0.118746	-0.0253797	-0.0535948	-0.0283094	0.0402515	0.138219	-0.0342299	0.288933	-0.0264371	0.31538	0.368544	0.333985	0.233172	0.223232	0.432503	0.177348	0.468888	0.119671	0.287262	0.172812	0.0519999	0.0470709	0.322453	0.0712475	0.0152278	0.0321569	0.0169857	-0.0241509	-0.0829311	0.0205379	-0.17336	0.0158623	-0.189228	-0.221126	-0.200391	-0.139903	-0.133939	-0.259502	-0.106409	-0.281333	-0.0718024	-0.172357	-0.103687	-0.0311999	-0.0282426	-0.193472	16	2	3
18	-0.0343039	0.181198	0.0830973	-0.0232311	0.149111	0.290507	0.00359834	0.355861	0.117359	0.301124	0.157139	0.316414	0.19624	0.139207	0.109791	-0.103265	0.122202	0.0930822	-0.0257467	0.0240627	-0.0118755	-0.0340569	0.23116	0.0205823	-0.108719	-0.0498584	0.0139387	-0.0894668	-0.174304	-0.002159	-0.213517	-0.0704153	-0.180674	-0.0942833	-0.189849	-0.117744	-0.083524	-0.0658744	0.0619593	-0.0733212	-0.0558493	0.015448	-0.0144376	0.00712531	0.0204341	-0.138696	17	4	1
19	-0.124057	-0.0524114	-0.0777932	-0.0857334	-0.0481554	0.0418109	-0.0151129	0.138217	-0.0481448	-0.0397481	0.190277	0.111209	0.00563468	0.000421753	0.00973801	-0.0489127	-0.0899573	-0.0213389	-0.0453207	-0.0581969	-0.072273	-0.0298047	0.0458977	0.0744339	0.0314468	0.0466759	0.05144	0.0288933	-0.0250865	0.00906773	-0.0829302	0.0288869	0.0238489	-0.114166	-0.0667253	-0.00338081	-0.000253052	-0.00584281	0.0293476	0.0539744	0.0128033	0.0271924	0.0349182	0.0433638	0.0178828	-0.0275386	19	0	5
20	-	0.110503	-	-	0.0193858	0.14895	0.0831327	-	-	0.327593	0.0421185	-	-	0.246127	0.345831	-	-	-	0.524288	-0.0613966	-	-	0.216123	-	-0.0663016	-	-	-0.0116315	-0.08937	-0.0498796	-	-	-0.196556	-0.0252711	-	-	-0.147676	-0.207499	-	-	-	-0.314573	0.036838	-	-	-0.129674	21	1	5
21	-0.0280517	-0.0119094	-0.0216569	-0.0138624	-0.0198267	0.168143	0.0615819	0.130802	-0.0207279	0.219053	0.371461	0.115721	0.1113	-0.0245317	0.0660947	0.0535534	0.0524227	-0.0126472	-0.0207595	-0.000515216	-0.0308838	-0.0695817	0.154374	0.016831	0.00714565	0.0129942	0.00831746	0.011896	-0.100886	-0.0369491	-0.0784809	0.0124367	-0.131432	-0.222876	-0.0694323	-0.0667798	0.014719	-0.0396568	-0.032132	-0.0314536	0.00758835	0.0124557	0.00030913	0.0185303	0.041749	-0.0926247	20	0	12
22	-	0.0437895	0.018344	-0.153514	-	0.129587	0.0603574	-	-	-	0.0997022	0.383053	-	-	0.0849588	0.0132702	0.0762045	-	0.0245381	-0.020304	-0.0315921	0.00688942	0.154701	-	-0.0262737	-0.0110064	0.0921085	-	-0.077752	-0.0362144	-	-	-	-0.0598213	-0.229832	-	-	-0.0509753	-0.00796214	-0.0457227	-	-0.0147229	0.0121824	0.0189553	-0.00413365	-0.0928206	18	2	3
23	-	-	-	-	-	-	-	-	-	0.364423	-0.0281845	0.147511	-0.0869601	0.640586	0.745702	-	-	-0.0737757	0.335362	0.365243	-	0.121976	0.228498	-	-	-	-	-	-	-	-	-	-0.218654	0.0169107	-0.0885066	0.0521761	-0.384352	-0.447421	-	-	0.0442654	-0.201217	-0.219146	-	-0.0731858	-0.137099	16	1	15
24	0.0228006	-0.00328078	0.0364808	0.0759929	9.37215e-05	0.0607324	0.0662098	0.128561	0.0387269	0.111249	0.147823	0.0496913	0.0897834	0.0398376	0.0171463	-0.000463657	0.0477109	0.00819647	0.0507462	-0.0259084	-0.00174535	-0.0326748	0.0815871	-0.0136803	0.00196847	-0.0218885	-0.0455957	-5.62329e-05	-0.0364394	-0.0397259	-0.0771367	-0.0232361	-0.0667491	-0.0886938	-0.0298148	-0.05387	-0.0239025	-0.0102878	0.000278194	-0.0286266	-0.00491788	-0.0304477	0.015545	0.00104721	0.0196049	-0.0489523	15	3	3
[truncated: 2 more columns]

## Sheet: AV-ASYNC
Participant No.	fNIRS GLM beta weights																																														Behavioral data
	HbO																							HbR
	Ch#1	Ch#2	Ch#3	Ch#4	Ch#5	Ch#6	Ch#7	Ch#8	Ch#9	Ch#10	Ch#11	Ch#12	Ch#13	Ch#14	Ch#15	Ch#16	Ch#17	Ch#18	Ch#19	Ch#20	Ch#21	Ch#22	ROI Average	Ch#1	Ch#2	Ch#3	Ch#4	Ch#5	Ch#6	Ch#7	Ch#8	Ch#9	Ch#10	Ch#11	Ch#12	Ch#13	Ch#14	Ch#15	Ch#16	Ch#17	Ch#18	Ch#19	Ch#20	Ch#21	Ch#22	ROI Average	Num Hits	Num Misses	Num False Alarms
1	-0.0266159	-0.0275117	-0.068843	0.0414979	0.00338883	0.0531358	0.0357927	0.109934	0.0507665	0.0722862	0.182718	0.0710332	0.22849	0.0442555	0.0150881	0.0194089	0.139301	0.0495627	0.00125482	-0.017366	-0.00734159	0.0192449	0.108998	0.0159695	0.016507	0.0413058	-0.0248988	-0.0020333	-0.0318815	-0.0214756	-0.0659602	-0.0304599	-0.0433717	-0.109631	-0.0426199	-0.137094	-0.0265533	-0.00905283	-0.0116454	-0.0835803	-0.0297376	-0.000752892	0.0104196	0.00440495	-0.0115469	-0.0653989	15	4	0
2	-0.00273031	0.0164889	0.00578394	-0.0082377	-0.00325494	0.0684396	0.0500931	0.105784	-0.0105835	0.0752179	0.102787	0.14113	0.0871649	-0.0101421	0.0122874	0.00875821	0.0504645	0.0516078	0.00950392	-0.000187976	0.00333214	-0.00171182	0.0804095	0.00163819	-0.00989331	-0.00347036	0.00494262	0.00195296	-0.0410637	-0.0300559	-0.0634704	0.00635009	-0.0451308	-0.0616723	-0.0846782	-0.0522989	0.00608525	-0.00737243	-0.00525493	-0.0302787	-0.0309647	-0.00570235	0.000112786	-0.00199929	0.00102709	-0.0482457	23	0	0
3	-0.0307506	-0.00100223	-0.00332434	-0.00555594	0.00497117	0.13098	0.0165025	0.0562196	0.0199802	0.304675	0.328089	0.235532	0.0915226	0.149846	0.180823	0.0636475	0.0302551	0.119826	0.0303855	0.00114729	-0.0564557	-0.0150669	0.169762	0.0184503	0.000601336	0.0019946	0.00333357	-0.0029827	-0.0785878	-0.00990153	-0.0337317	-0.0119881	-0.182805	-0.196853	-0.141319	-0.0549136	-0.0899078	-0.108494	-0.0381885	-0.0181531	-0.0718959	-0.0182313	-0.000688374	0.0338734	0.00904013	-0.101857	19	1	1
4	-0.0889596	-0.0429609	0.0251332	0.015492	-0.0267565	0.140417	0.121348	0.431047	-0.0742567	0.124156	0.596738	0.529632	0.304448	0.120989	0.267941	0.184929	0.351182	0.122547	0.103235	0.0545228	0.0445391	0.0969119	0.343195	0.0533758	0.0257765	-0.0150799	-0.00929522	0.0160539	-0.0842503	-0.0728086	-0.258628	0.044554	-0.0744937	-0.358043	-0.317779	-0.182669	-0.0725932	-0.160764	-0.110957	-0.210709	-0.0735283	-0.061941	-0.0327137	-0.0267234	-0.0581472	-0.205917	14	5	1
5	0.128056	0.0549686	0.1163	0.0892997	0.0565651	0.190315	0.0718889	0.192914	0.0163136	0.177946	0.148168	0.226317	0.135059	0.0768163	0.0625982	0.0503287	0.123204	-0.00222243	0.0305854	-0.0169409	0.0136015	-0.0219397	0.157065	-0.0768334	-0.0329812	-0.06978	-0.0535798	-0.033939	-0.114189	-0.0431334	-0.115748	-0.00978815	-0.106768	-0.0889006	-0.13579	-0.0810351	-0.0460898	-0.0375589	-0.0301972	-0.0739222	0.00133346	-0.0183512	0.0101646	-0.0081609	0.0131638	-0.094239	17	2	3
6	-0.126397	0.0204921	-0.0377356	-0.0454919	-0.0377186	0.18379	0.0624355	0.0764931	-0.0642865	0.123213	0.433717	0.42267	0.048534	-0.0393252	0.139655	0.0739765	0.238935	0.0655585	-0.0795715	0.0014631	0.0415529	0.0431763	0.208376	0.075838	-0.0122952	0.0226413	0.0272952	0.0226311	-0.110274	-0.0374613	-0.0458959	0.0385719	-0.0739281	-0.26023	-0.253602	-0.0291204	0.0235951	-0.0837929	-0.0443859	-0.143361	-0.0393351	0.0477429	-0.000877857	-0.0249317	-0.0259058	-0.125026	12	7	1
7	0.0587856	0.168811	0.122595	0.202817	0.0344406	0.17746	0.0888242	0.244763	0.0857449	0.217593	0.315792	0.135967	0.132046	-0.0381882	0.0809479	0.0302334	0.107602	0.0294454	-0.0182467	0.0277678	0.0281499	0.0312347	0.176521	-0.0352713	-0.101287	-0.0735572	-0.12169	-0.0206643	-0.106476	-0.0532945	-0.146858	-0.0514469	-0.130556	-0.189475	-0.0815802	-0.0792274	0.0229129	-0.0485688	-0.01814	-0.0645614	-0.0176672	0.010948	-0.0166607	-0.0168899	-0.0187408	-0.105913	19	2	1
8	-0.00178827	0.0694577	0.0223893	0.0800543	0.0250519	0.110296	0.0500747	0.177301	-0.00559406	0.280432	0.265719	0.416912	0.0928272	0.0724193	0.132586	-0.00159794	0.0451165	0.0279148	0.0259176	0.00726178	-0.0481844	-0.0413615	0.190149	0.00107296	-0.0416746	-0.0134336	-0.0480326	-0.0150312	-0.0661779	-0.0300448	-0.106381	0.00335643	-0.168259	-0.159431	-0.250147	-0.0556963	-0.0434516	-0.0795513	0.000958762	-0.0270699	-0.0167489	-0.0155506	-0.00435707	0.0289106	0.0248169	-0.114089	19	2	1
9	0.0493766	0.0134358	0.0143158	-0.0584947	0.0953298	0.0854971	0.00756887	0.11498	0.0333083	0.0637098	0.182468	0.118724	0.0442656	-	-	-0.0386951	0.00455172	0.0752127	-	-	-0.0155435	-0.0412058	0.0877424	-0.0296259	-0.0080615	-0.00858949	0.0350968	-0.0571979	-0.0512983	-0.00454132	-0.068988	-0.019985	-0.0382259	-0.109481	-0.0712346	-0.0265594	-	-	0.023217	-0.00273103	-0.0451276	-	-	0.00932609	0.0247235	-0.0526455	20	1	1
10	-	-	0.00752765	-	0.0549536	-0.00413868	0.0732464	-	-0.00187459	-0.0151257	-0.0147202	-0.0968248	-	-0.0327604	0.0704804	-0.0469811	-0.0700601	-	0.0415841	-	-	-	-0.0217315	-	-	-0.00451659	-	-0.0329722	0.00248321	-0.0439479	-	0.00112475	0.00907544	0.0088321	0.0580949	-	0.0196562	-0.0422882	0.0281886	0.0420361	-	-0.0249505	-	-	-	0.0130389	13	3	6
11	-0.115344	-0.134268	-0.11854	-0.191771	-0.0946002	-0.0560081	-0.123627	-0.11509	-0.0239726	-0.0917809	-0.0591355	-0.0158152	-0.0614891	-0.0708487	-0.0733882	-0.0727128	-0.070568	-0.0869084	-0.0920968	-0.122205	-0.171064	-0.112493	-0.0679093	0.0692067	0.0805609	0.0711241	0.115063	0.0567601	0.0336049	0.0741763	0.0690538	0.0143836	0.0550685	0.0354813	0.0094891	0.0368934	0.0425092	0.0440329	0.0436277	0.0423408	0.052145	0.0552581	0.0733227	0.102638	0.0674959	0.0407456	18	1	10
12	0.0423001	0.0445589	0.0319293	0.0476968	0.0165735	0.0592721	0.0975132	0.142764	0.0979211	0.022903	0.31074	0.197793	0.162828	0.0452805	0.0170033	0.126807	0.177827	0.0783152	0.0389759	0.0527004	0.0530095	0.11543	0.136391	-0.02538	-0.0267353	-0.0191576	-0.0286181	-0.00994412	-0.0355633	-0.0585079	-0.0856581	-0.0587527	-0.0137418	-0.186444	-0.118676	-0.0976966	-0.0271683	-0.010202	-0.0760844	-0.106696	-0.0469891	-0.0233856	-0.0316203	-0.0318057	-0.069258	-0.0818347	18	1	3
13	0.0483252	-0.0324949	-0.0735956	-0.0972487	0.0037181	0.234058	0.0291842	0.180681	-0.0292027	0.242918	0.0831348	0.411378	0.0408203	0.0136678	0.102268	0.110379	0.0990073	-0.0153991	0.0502226	-0.143309	0.0233201	-0.0284586	0.174283	-0.0289951	0.019497	0.0441574	0.0583492	-0.00223086	-0.140435	-0.0175105	-0.108408	0.0175216	-0.145751	-0.0498809	-0.246827	-0.0244922	-0.00820069	-0.0613609	-0.0662275	-0.0594044	0.00923947	-0.0301336	0.0859853	-0.0139921	0.0170751	-0.10457	17	4	3
14	0.013767	0.0621656	0.0666489	0.000590382	-0.0173386	0.293842	0.0579597	0.222195	-0.0419843	0.379025	0.381877	0.318781	0.269271	0.151437	0.189167	0.0216891	0.16966	0.107632	0.0619858	0.0228504	-0.00191927	0.012201	0.277977	-0.00826021	-0.0372993	-0.0399893	-0.000354229	0.0104032	-0.176305	-0.0347758	-0.133317	0.0251906	-0.227415	-0.229126	-0.191269	-0.161562	-0.0908624	-0.1135	-0.0130134	-0.101796	-0.064579	-0.0371915	-0.0137103	0.00115156	-0.00732057	-0.166786	15	1	8
15	0.0524505	0.0131711	0.0303949	-0.00609877	0.0770005	0.0783592	-0.00435853	0.0622718	0.0403176	0.187978	0.141423	0.114032	0.0736197	0.041901	0.231676	0.0310847	0.134711	0.0616282	0.0171887	0.0632681	0.015648	-0.0200175	0.128009	-0.0314703	-0.00790267	-0.0182369	0.00365926	-0.0462003	-0.0470155	0.00261512	-0.0373631	-0.0241906	-0.112787	-0.0848536	-0.0684193	-0.0441718	-0.0251406	-0.139006	-0.0186508	-0.0808269	-0.0369769	-0.0103132	-0.0379609	-0.00938877	0.0120105	-0.0768053	18	0	2
16	-0.01309	-0.060603	0.0122558	0.0247542	-0.0158431	-0.0240128	-0.00312061	0.0275462	0.0242606	-0.12746	0.0169477	0.0271767	0.059647	-0.0401902	-0.043053	-0.0604354	0.0164911	-0.049411	-0.0573513	-0.0132537	-0.0067495	-0.0197459	-0.00583958	0.00785398	0.0363618	-0.00735347	-0.0148525	0.00950588	0.0144077	0.00187237	-0.0165277	-0.0145564	0.0764757	-0.0101686	-0.016306	-0.0357882	0.0241141	0.0258318	0.0362612	-0.00989465	0.0296466	0.0344108	0.00795223	0.0040497	0.0118476	0.00350375	18	4	0
17	-0.110087	0.00854514	0.00495003	0.00584351	0.0238774	0.213598	0.044299	0.382613	-0.0737402	0.361806	0.445845	0.432248	0.274079	0.242393	0.546083	0.247279	0.565266	0.128737	0.217953	0.185628	0.0891381	0.0455186	0.402692	0.066052	-0.00512709	-0.00297002	-0.00350611	-0.0143264	-0.128159	-0.0265794	-0.229568	0.0442441	-0.217084	-0.267507	-0.259349	-0.164448	-0.145436	-0.32765	-0.148367	-0.339159	-0.0772423	-0.130772	-0.111377	-0.0534829	-0.0273111	-0.241615	17	3	1
18	0.118824	0.216976	0.0735626	-0.0487674	0.214927	0.275462	0.0416905	0.352046	0.106056	0.311627	0.17324	0.281979	0.20028	0.15392	0.173301	-0.177937	0.184366	0.108543	-0.00831293	-0.028404	-0.0952424	-0.128878	0.244038	-0.0712941	-0.130186	-0.0441376	0.0292605	-0.128956	-0.165277	-0.0250143	-0.211228	-0.0636339	-0.186976	-0.103944	-0.169187	-0.120168	-0.0923519	-0.10398	0.106762	-0.110619	-0.065126	0.00498776	0.0170424	0.0571454	0.0773267	-0.146423	20	3	1
19	-0.0771335	0.0455245	-0.0245701	0.0172865	-0.0343872	0.0938393	0.0936997	0.213395	0.0184193	-0.0221694	0.19833	0.123492	0.037457	0.0320676	0.0265525	0.0240767	-0.0324006	0.0193223	-0.0205657	-0.0383977	-0.0588247	0.00429065	0.0798119	0.0462801	-0.0273147	0.0147421	-0.0103719	0.0206323	-0.0563036	-0.0562198	-0.128037	-0.0110516	0.0133017	-0.118998	-0.074095	-0.0224742	-0.0192406	-0.0159315	-0.014446	0.0194404	-0.0115934	0.0123394	0.0230386	0.0352948	-0.00257439	-0.0478871	17	2	6
20	-	0.0735609	-	-	0.0642203	0.156382	0.00136164	-	-	0.254944	0.0167192	-	-	0.278657	0.24591	-	-	-	0.5578	-0.0767989	-	-	0.168489	-	-0.0441365	-	-	-0.0385322	-0.0938294	-0.000816986	-	-	-0.152967	-0.0100315	-	-	-0.167194	-0.147546	-	-	-	-0.33468	0.0460793	-	-	-0.101093	19	2	4
21	-0.0258668	0.0182059	0.00234675	0.0374307	-0.0239927	0.179417	0.0851112	0.144774	0.0160983	0.194237	0.357061	0.118067	0.09738	0.0189059	0.0884545	0.0710513	0.0529253	0.063947	0.00590759	0.018259	-0.0333515	-0.00914688	0.15404	0.0155201	-0.0109236	-0.00140805	-0.0224584	0.0143956	-0.10765	-0.0510667	-0.0868641	-0.00965899	-0.116542	-0.214237	-0.0708404	-0.058428	-0.0113435	-0.0530727	-0.0426308	-0.0317552	-0.0383682	-0.00354455	-0.0109554	0.0200109	0.00548813	-0.0924237	18	1	12
22	-	-0.0626282	-0.109083	-0.184794	-	0.18142	-0.00121918	-	-	-	0.130675	0.550844	-	-	0.160479	0.0890568	0.115347	-	0.0725699	0.0091066	-0.00303558	0.00594659	0.227753	-	0.0375769	0.0654496	0.110877	-	-0.108852	0.000731509	-	-	-	-0.0784053	-0.330506	-	-	-0.0962877	-0.0534341	-0.0692084	-	-0.043542	-0.00546396	0.00182135	-0.00356795	-0.136652	18	2	0
23	-	-	-	-	-	-	-	-	-	0.334722	-0.0186274	0.0581068	-0.204257	0.538082	0.684926	-	-	-0.0604707	0.437634	0.408477	-	0.154332	0.170974	-	-	-	-	-	-	-	-	-	-0.200833	0.0111765	-0.0348641	0.122554	-0.322849	-0.410955	-	-	0.0362824	-0.26258	-0.245086	-	-0.0925994	-0.102584	20	0	18
24	-0.00602212	-0.0308368	0.0162315	0.0286096	-0.000523243	0.0402797	0.0705439	0.134699	0.0107498	0.0899342	0.106638	0.100563	0.0856632	0.0456289	0.0280239	-0.00344421	0.018583	-0.00697071	-0.0330264	-0.0241173	-0.00161653	-0.00488279	0.0755481	0.00361327	0.0185021	-0.00973888	-0.0171657	0.000313946	-0.0241678	-0.0423263	-0.0808196	-0.0064499	-0.0539605	-0.063983	-0.0603379	-0.0513979	-0.0273773	-0.0168143	0.00206652	-0.0111498	0.00418243	0.0198158	0.0144704	0.000969917	0.00292967	-0.0453289	20	1	0
[truncated: 2 more columns]
